# Supplementary material for: IDAAPM: integrated database of ADMET and adverse effects of predictive modeling based on FDA approved drug data
Source: J Cheminform. 2016 Jun 14;8:33. doi: 10.1186/s13321-016-0141-7 (PMC4906584; doi:10.1186/s13321-016-0141-7)
Supplement: Supplementary file 3 — 10.1186/s13321-016-0141-7 IDAAPM entity relation schema model documentation. This documentation detailed the format of data and table in IDAAPM and how they are linked. [file 13321_2016_141_MOESM3_ESM.txt]

**************************************************************************************************************************************************
*  IDA2PM(Integrated Database for ADMET and Adverse effect predictive modeling Based on FDA Approved drugs data  Schema Documentation: 
* Date:         10/09/2015 
* Contact:      ashenafi.legehar@helsinki.fi, leo.ghemtio@helsinki.fi
****************************************************************************************************************************************************


ADMET:
                   contains infomation on Absorpition, Distribution, Metabolisim and Toxicity information

KEYS					COLUMN_NAME				   					 DATA_TYPE				 		 MODIFIERS				  					     	DESCRIPTION
 PK								id 										character varying(6) 				NOT NULL										Unique id for admet row
 								absorption    						 		Text  							default NULL::character varying 				absorption information of the drug are stored in this column 
								volume_of_distribution				 		Text 							default NULL::character varying  			volume of distribution of the drug (eg. 1.16 L/kg)
								metabolism 									Text 							default NULL::character varying 				known metabolism of drug are stored in this colum
								route_of_elimination						Text    						default NULL::character varying 				route of elimiation of a drug 
								toxicity 										 Text 							default NULL::character varying  			toxicity of a drug

 APPDOC:
			Document addresses or URLs to letters, labels, reviews, Consumer Information Sheets, FDA Talk Papers, and other types

KEYS					COLUMN_NAME				   					 DATA_TYPE				 		 MODIFIERS				  							 	DESCRIPTION
 PK	 							appdocid 								character varying(6)			NOT NULL   											unique id for appdoc
 								appino  									character varying(4) 			NOT NULL     										appplication number of the drug
								seqno  									 character varying(100)		default NULL::character varying 					
 								doctype  									character varying(100) 		default NULL::character varyin                        the type of document (eg. Letter, Review)
 								doctitle  									character varying(200)		default NULL::character varying 					the document title
 								docurl  									character varying(200)		default NULL::character varying 					link for the document 
 								docdate  									timestamp without time zone															issue date 
								actiontype								character varying(10) 			default NULL::character varying 					Type of action which is taken (eg. AP (Approved), TP(Tentative approved)
								duplicatecounter 						character varying(2)   																	duplicate counter if there is other similar document


APPDOCTYPE_LOOKUP:
							Type of document that is linked, which relates to the AppDoc table
KEYS					COLUMN_NAME				   					 DATA_TYPE				 		     MODIFIERS				  											DESCRIPTION
PK							AppDocType									character varying(50) 				NOT NULL 												Unique key for appdoctype_lookup table eq(Label ,Letter Other Important Information from FDA, Withdrawal Notice Withdrawal Notice etc. )
 							SortOrder 									 integer   								NOT NULL												used to sort the docment type 
 


APPLICATION:
					Application number and sponsor name
 KEYS					COLUMN_NAME				   					 DATA_TYPE				 		          MODIFIERS				  									DESCRIPTION
PK						 applno  											character varying(6)					NOT NULL    											unique identifier for application entity
 						appltype  										 character varying(5)  					NOT NULL        										A=ANDA(Abbreviated New Drug Application), N=NDA(New Drug Application), B=BLA(Biologic License Application)
					 	sponsorapplicant   								character varying(50)					NOT NULL   											company name 
 						mostrecentlabelavailableflag 					bytea   									 NOT NULL  
 						currentpatentflag   							bytea 										NOT NULL   
						actiontype										character varying(10)					 NOT NULL   										Action taken by FDA (eg AP (Approved), TP (Tentative Approved))
     					chemical_type  									character varying(3)  					default NULL::character varying                 It refer chemical_look up table (eq. 1 =  New molecular entity (NME), 2=New active ingredient, 3=New dosage form 4=New combination etc.)
 						therapeutic_potential							character varying(2) 					default NULL::character varying                  therapeutic potential of the drug (label as: P =A drug that appears to represent an advance over available therapy	Priority review drug or S=A drug that appears 																																												to have therapeutic qualities similar to those of an already marketed drug	Standard review drug)
						orphan_code       								character varying(1)      				default NULL::character varying                  orphan code which is lable as "V "(orphan drug) 
  

APPLICATION_CHEMICAL_TYPE_LOOKUP:
						Association table (Application->ChemicalTypeLookup)
 KEYS					COLUMN_NAME				   					 DATA_TYPE				 		    	    MODIFIERS				  											DESCRIPTION
PK							 id  												integer  								NOT NULL 											unique identifier for application_chemical_type_lookup entity
FK						chemicaltype_id 							character varying(3)						NOT NULL											Foriegn key to chemical_type entity
FK						application_id 								character varying(6) 						 NOT NULL											Foriegn key to application entity

APPLICATION_REGACTIONDATE:
 KEYS					COLUMN_NAME				   					 DATA_TYPE				 		    	     MODIFIERS				  											DESCRIPTION
PK								 id  											 integer 							      NOT NULL												unique identifier for application_regactiondate 
FK						RegActionDate_id								integer               					     NOT NULL												Foriegn key to  RegActionDate
FK						application_id									character varying(6) 				     NOT NULL												Foriegn key to Application


 APPLICATION_PRODUCT:
 						 Association table (Application-Product)
 KEYS					COLUMN_NAME				   						 DATA_TYPE				 		    	 MODIFIERS				  										DESCRIPTION
PK							id  													integer 								NOT NULL											unique identifier for application_product entity 
FK 						applno_id 											character varying(6)				NOT NULL											Foriegn key to application entity 
FK						 product_id 											character varying(6)				 NOT NULL											Forien key to product entity


APPLICATION_REVIEW_CLASS_LOOKUP:
						Association table (Application->ReviewClassLookup)
 KEYS					COLUMN_NAME				   						 DATA_TYPE				 		    	 MODIFIERS				  										DESCRIPTION
PK 							id														 integer 							NOT NULL											unique identifer for application_review_class_lookup
FK						 ReviewClass_id											 integer  							NOT NULL											Foriegn key to Reviewclass entity
FK						application_id									character varying(6)					NOT NULL											Foriegn key to application entity


CHEMICALTYPE_LOOKUP:
						This table include the chemical type code and description 
 KEYS					COLUMN_NAME				   						 DATA_TYPE				 		    	 MODIFIERS				  											DESCRIPTION
PK 						ChemicalTypeID    									character varying(3)				NOT NULL										unique identifier for chemicaltype_lookup entity
 						ChemicalTypeCode  								 character varying(3) 				default NULL::character varying					unique code for chemical type 
  						ChemicalTypeDescription      						character varying(120)  			NOT NULL										chemical type description of the drug( New molecular entity (NME),  
																																												New active ingredient,New formulation  or new manufacturer etc.)


DOCTYPE_LOOKUP:
					Supplement type code and description to the application number.
				
 KEYS					COLUMN_NAME				   						 DATA_TYPE				 		    	 MODIFIERS				  											DESCRIPTION
PK							DocType  										character varying 					NOT NULL     										Document type in Abbreviation								
							DocTypeDesc									character varying(50) 				default NULL::character varying                       B = Biopharmaceutics  N = Approval, SCI= Chemistry in Effect , TP= Tentative Approval, 
																																												SSW= Supplement Withdrawal (MarkIV) etc. 
 

DRUG_AREA:
   					This table include drug area and prescription area of a drug

 KEYS					COLUMN_NAME				   						 DATA_TYPE				 		    	 MODIFIERS				  							DESCRIPTION
PK 								id    												integer 							NOT NULL  											unique identifier for drug_area
FK							product_id  									character varying(7)  					NOT NULL											Foriegn key to product entity
							 drug_area  									character varying(50) 					NOT NULL 											Area of a drug acting or adminstered 
 							prescription_drug_area						character varying(400)																		prescription area of the drug
DRUG_REPORTED:

					This table contains drug_characterization, dosage, indication and action taken on the drug
 KEYS					COLUMN_NAME				   						 DATA_TYPE				 		    	 MODIFIERS				  							DESCRIPTION
PK							 id  													integer    								NOT NULL 										unique identifier for drug_reported entity
						drug_characterization 									integer        							NOT NULL        									Reported role of drug in adverse event. Possible Codes are: 1= suspect 2= concomitant 3= interacting
						drug_dosage_text 								character varying(400)  			default NULL::character varying						Text describing drug dosage and frequency
 						drug_indication 									character varying(400) 			default NULL::character varying						MedDRA Preferred Term (text string) is used to characterize indication for use
						drug_start_date 								character varying(10)				default NULL::character varying 						Date when patient started taking the kth drug
						drug_end_date  									character varying(10) 				default NULL::character varying						Date when patient stoped taking the kth drug
 						action_drug 										character varying(10) 				default NULL::character varying 						Actions taken with drug –  Possible codes are:1= Drug Withdrawn 2= Dose reduced 3= Dose Increased 
																																												4= Dose not changed 5= Unknown 6= Not applicable
FK						adverse_id											 integer 									NOT NULL
						applno 											character varying(50) 

 EXTERNAL_REFERECENCE_FOR_LIGAND:
											This table contains exteranal id of the ligand/active ingredient such as  Ligand HET ID in PDB, PubChem CID, PubChem SID, DrugBank ID of Ligand etc


 KEYS					COLUMN_NAME				   						 DATA_TYPE				 		    	 MODIFIERS				  											DESCRIPTION
PK 							id  														integer  								NOT NULL 										unique identifier for external_reference for ligand
					Ligand HET ID in PDB 								character varying(6) 				default NULL::character varying                           HET Id of a compound in PDB database 
					PubChem CID   										character varying(10)				default NULL::character varying						compund id in PubChem database 
					PubChem SID 										 integer   																							Substance id in PubChem SID
 					ChEBI ID of Ligand     								character varying(10) 				default NULL::character varying						compund idenfiier in ChEBI database
					DrugBank ID of Ligand 							character varying(50)				default NULL::character varying						Compund identifier in Drugbank database
					 IUPHAR_GRAC ID of Ligand						character varying(10) 				default NULL::character varying 						Compund identifier in IUPHAR_GRAC
 					KEGG ID of Ligand  									 character varying(10)				default NULL::character varying 						Compund identifier in KEGG
 					ZINC ID of Ligand  									 character varying(20)				default NULL::character varying						Compund identifier in ZINC

ADVERSE_EFFECT: 
					Contains information adverse effect of a drug which is reported on FDA AERS reporting system

KEYS					COLUMN_NAME				   						 DATA_TYPE				 		    	 MODIFIERS				  												DESCRIPTION
PK 								id  													integer   								NOT NULL 
 							report_id   											 integer      							NOT NULL   										Unique report identifier used by the FDA AERS system.  This number  is used to any additional information
						 primary_source_country							character varying(5)   				default NULL::character varying 					Country of the primary reporter
						transmission_date  									timestamp 																					without time zone Date format code; 102 means CCYYMMDD, where CCYY is the 4-digit year
 						reactionmeddraversionpt 							character varying(10)  			default NULL::character varying					MedDRA version for reaction/event term PT
 						adverse_effect   										character varying(150)    			default NULL::character varying					MedDRA Preferred Term (text string) is used to characterize the event(s)
						reaction_out_come      								character varying(5)        			default NULL::character varying 			       	Outcome of reaction/event at the   time of last observation

     																																													Possible codes are:
    																																														 1= recovered/resolved
    																																														 2= recovering/resolving
   																																														  3= not recovered/not resolved
    																																														 4= recovered/resolved with sequelae
   																																														  5= fatal
   																																														  6= unknown
						medical_product_t       							character varying(500)      		 default NULL::character varying 

LIGAND_TARGET_INTERACTION:
										This table contains Binding Affinity of ligand such as  ki_nm , ic50_nm

KEYS					COLUMN_NAME				   						 DATA_TYPE				 		    	 MODIFIERS				  										DESCRIPTION
PK  						id    													integer  							NOT NULL  											unique identifier for the ligand_target_interaction entity
 							ki_nm    											character varying(50)				default NULL::character varying 					biniding affinity 
 							ic50_nm 											character varying(50)				default NULL::character varying 					half maximal inhibitory concentration 
							 kd_nm   											character varying(10) 				default NULL::character varying 					dissociation constant
 							ec50_nm  										character varying(10)				default NULL::character varying 					half maximal effective concentration
							kon_m_1_s_1   									character varying(10)				default NULL::character varying 	
 							koff_s_1  											character varying(10)				default NULL::character varying 	
 							ph    												character varying(5)  				default NULL::character varying                      pH of a compund	
							 temp 											character varying(10)				default NULL::character varying 					Temperature 
 							inchkey   											character varying(27)				default NULL::character varying 	
FK				              target_id    												integer   						Not Null                                                           Foriegn key to target
 					pdb_id_for_ligand_target_complex 							text   							default NULL::character varying 					Ligand-Target complex strucure idenitifier in PDB


LIGAND_TARGET_INTERACTION_STRUCTURE:
									Association table (Ligand_target_interaction->Structure)
KEYS					COLUMN_NAME				   						 DATA_TYPE				 		    	 MODIFIERS				  										DESCRIPTION
PK  						id  														 integer 							NOT NULL											Unique identifier for Ligand_target_interaction_structure entity
FK 					ligand_tar_int_id												integer 							NOT NULL											Foriegn key to ligand_target interaction entity
FK					structure_id													 integer							NOT NULL 											Foriegn key to strucure entity


MEDICAL_PRODUCT:
						This table include Drug which is reported in FDA AERS reporting system
KEYS					COLUMN_NAME				   						 DATA_TYPE				 		    	 MODIFIERS				  										DESCRIPTION
PK							 id   													integer   								NOT NULL    
				 medical_product 										character varying(300)				default NULL::character varying 				Valid Trade Name if populated;otherwise, verbatim name used by  reporter
				 medical_product_s 									character varying(150) 				default NULL::character varying  			Valid Trade Name if populated;otherwise, verbatim name used by  reporter
				medical_product_t										character varying(400)				default NULL::character varying				Valid Trade Name if populated;otherwise, verbatim name used by  reporter
FK					adverse_id  														integer							NOT NULL									Foriegn key to adverse effect entity

PATIENT_INFO:
					This table contains patient age, sex and weight
KEYS					COLUMN_NAME				   						 DATA_TYPE				 		    	 MODIFIERS				  										DESCRIPTION
PK 							 id 														integer  								NOT NULL									 unique identifier pattient_info
						patient_age    								character varying(15)					default NULL::character varying					 Value for patient age at onset of adverse event.
						patient_age_unit							character varying(10) 					default NULL::character varying					 Units for the age value
						patient_sex  									character varying  																				 Gender indicator Possible codes are: 0= unknown 1= male 2= female 9= unspecified
 						weight   										character varying  																				  Weight in kilograms.  NOTE:  Value will display with up to 5 numeric digits with a max of 2 decimal  points
FK 						adverse_id    								integer  																							   Foriegn key to adverse_effect entity 

PHYSICO_CHEMICAL:
					This table contains logp, logs, molecular weight, refractivity, rotatable_bond_count, hydrogen_bond_acceptor etc.
KEYS					COLUMN_NAME				   						 DATA_TYPE				 		    	 MODIFIERS				  										DESCRIPTION
PK								id                     							character varying(8)   					NOT NULL										unique identifier for physico_chemical                       
 							logp_alogps           							numeric   																						calulated logp values by http://www.vcclab.org/lab/alogps/																			
 							logs                   							numeric      																						calculated logs         
							logp_chemaxon          						numeric 																							calculated logP by chemaxon            
 							molecular_weight       						numeric     																						Molecular Weight of a compund         
 							polar_surface_area     						numeric																							polar surface area (Å2)              
 							refractivity           							numeric  																							refractivity           
							polarizablity          							numeric   																						polarizablity             
 							rotatable_bond_count   					integer   																							Rotatable bond count            
 							hydrogen_bond_acceptor 					integer  																							Hydrogen bond Acceptor               
 							hydrogenbond_donor     					integer 																							Hydorgen bond Donor                
 							pka_acidic             							numeric																							pKa acidic               
 							pka_basic              							numeric 																							pKa basic                
 							physiological_charge    						integer 																						Physicological charge                                 

PRODUCT:
			This table contains the products included in each application. Includes form, dosage, and route. 

KEYS					COLUMN_NAME				   						 DATA_TYPE				 		    	 MODIFIERS				  							DESCRIPTION
PK						id														character varying(6)   				 NOT NULL                       							unique identifier for product entity
 						appl_no           										 character varying(6)   			NOT NULL   											application number                    
 						productno											character varying(3)   				NOT NULL  											product number                    
 						form													character varying(255) 			default NULL::character varying					form of administerd(eg. TABLET;ORAL) 
						dosage												character varying(240) 			default NULL::character varying 					dosage of the drug
						procuctmtktstatus									smallint               					NOT NULL                  								1=prescription, 2=OTC, 3=discontinued, 4=tentative approval
 						tecode												character varying(100) 			default NULL::character varying 					 For More info read:http://www.fda.gov/Drugs/DevelopmentApprovalProcess/ucm079068.htm#TEC
						referencedrug										bytea                  																			 0=not RLD, 1=RLD, 2=TBD
						drugname											character varying(125) 			default NULL::character varying 					 brand name ->a drug marketed under a proprietary, trademark-protected name
 						activeingred											character varying(255) 			default NULL::character varying					component that provides pharmacological activity or other direct effect in the diagnosis, cure,
																																												mitigation, treatment, or prevention of disease

PRODCUT_ADMET:
				Association table (Prodcut-ADMET)
KEYS					COLUMN_NAME				   						 DATA_TYPE				 		    	 MODIFIERS				  							DESCRIPTION
PK							id         											 integer             					      NOT NULL											unique identifier for product_admet entity 
FK						admet_id   											 character varying(6) 				 NOT NULL											Foriegn key to admet entity 
FK						product_id 											character varying(6) 				 NOT NULL											Foriegn key to product entity 
 
PRODUCT_ADVERSE_EFFECT:
				Association table (product->AdverseEffect)
KEYS					COLUMN_NAME				   						 DATA_TYPE				 		    	 MODIFIERS				  							DESCRIPTION
PK 							id														integer								NOT NULL										unique identifier for product_adverse_effect
FK						product_id										character varying(6)  						NOT NULL                                                  Foriegn key to product entity
 FK 				adverse_effect_id											integer								NOT NULL										Foriegn key to adverse_effect

PRODUCT_EXTERNAL_REFERENCE:
 						Association table (Prodcut-External Reference)
KEYS					COLUMN_NAME				   						 DATA_TYPE				 		    	 MODIFIERS				  							DESCRIPTION
PK 							id														integer							NOT NULL										unique identifier for Product_external_referece
FK						ProductID										character varying(6)					NOT NULL                                                  Foriegn key to product entity
FK						ExternalID												integer							NOT NULL										Foriegn key to External referece entity

PRODUCT_PRODUCTTEC_CODE:
 						Association table (Product->ProductTecCode)
KEYS					COLUMN_NAME				   						 DATA_TYPE				 		    	 MODIFIERS				  							DESCRIPTION
FK							product_id									character varying(6)					NOT NULL										Foriegn key to product entity
FK							 pro_tec_id									character varying(6) 					NOT NULL										Foriegn key to productTec_code entity

PRODUCT_STRUCTURE:
					Association table (product->Structure)
KEYS					COLUMN_NAME				   						 DATA_TYPE				 		    	 MODIFIERS				  							DESCRIPTION
PK 								id          											integer							NOT NULL                                                unique identifier for product_structure
 FK							structure_id											integer            					NOT NULL									    Foriegn key to Strucure entity	
 FK							 product_id									character varying(10) 					NOT NULL										Foriegn key to Product entity

PRODUCT_TECODE:
					Therapeutic Equivalence Code for Products
KEYS					COLUMN_NAME				   						 DATA_TYPE				 		    	 MODIFIERS				  							DESCRIPTION
PK							id           										 character varying(6)  					 NOT NULL  											unique identifier for product_tecode
 						ApplNo        										 character varying       				     NOT NULL  											application number of the drug
						ProductNo     									 character varying(3)  					NOT NULL 											product number of the drug
 						TECode       										 character varying(50) 				NOT NULL  										      Therapeutic Equivalence Code (eg . there are no known or suspected bioequivalence problems.  
																																											      These are designated AA, AN, AO, AP, or AT, depending on the dosage form actual or potential 
																																												bioequivalence problems have been resolved with adequate in vivo and/or in vitro evidence supporting
																																												 bioequivalence.  These are designated AB)
 						TESequence    									 integer               						NOT NULL  
 						ProdMktStatus 									 smallint              						NOT NULL  											 product market status (1=prescription, 2=OTC, 3=discontinued, 4=tentative approval)
REFERENCE_TARGET:
					This table contains external id for target and data souce
KEYS					COLUMN_NAME				   						 DATA_TYPE				 		    	 MODIFIERS				  							DESCRIPTION
PK							id														integer								NOT NULL										unique identifier for reference_target entity
						data_source										character varying(200) 			 default NULL::character varying						source of target information 
 							pmid											character varying(20)  			default NULL::character varying						pubmed identifier 
FK						 target_id	  										     	integer      							NOT NULL										Foriegn key to target entity													

REG_ACTION_DATE_APPDOC:
 								Association table (RegActionDate->Appdoc)  
KEYS					COLUMN_NAME				   						 DATA_TYPE				 		    	 MODIFIERS				  							DESCRIPTION
PK							 id               										    integer									NOT NULL										unique identifier for reg_action_date_appdoc entity
FK					 RegActionDate_id											integer								NOT NULL										Foriegn key to RegActionDate entity 
 FK					 AppdocID													integer								NOT NULL										Foriegn key to AppDoc entity 

REGACTION_DATE:
					Approval history for each application. Includes supplement number and dates of approval
KEYS					COLUMN_NAME				   						 DATA_TYPE				 		    	 MODIFIERS				  							DESCRIPTION
PK							id													integer								NOT NULL										unique identifier for Regaction_date entity
 						ApplNo											character varying(6)        				NOT NULL										application number 
						ActionType										character varying(10)     				 NOT NULL										action taken by FDA (AP= Approved )
 					InDocTypeSeqNo									integer									NOT NULL										
					 DublicateCounter									integer									NOT NULL
 					ActionDate											timestamp without time zone  																date of appoved by FDA 															
 					DocType												character varying(4)      				 default NULL::character varying					abbrivation for document type 		


REVIEWCLASS_LOOKUP:
					 This table includes reviewCode, LongDescription and shortDescription
KEYS					COLUMN_NAME				   						 DATA_TYPE				 		    	 MODIFIERS				  							DESCRIPTION
PK						 ReviewClassID											integer							NOT NULL										unique identifier for Reveiewclass_lookup
						 ReviewCode										character varying(1)   					NOT NULL										Document review codes are P,S,V
						 LongDescription 								character varying(100) 				NOT NULL										P=A drug that appears to represent an advance over available therapy , 
																																												S= A drug that appears to have therapeutic qualities similar to those of an already 
																																												marketed drug, V = Orphan drug
						shortDescription 								 character varying(20) 																	     P= Priority review drug, S=Standard review drug, V=Orphan drug


STRUCTURE:
				conatins structure information of a compound 
KEYS					COLUMN_NAME				   						 DATA_TYPE				 		    	 MODIFIERS				  							DESCRIPTION
PK							id														integer								NOT NULL										unique identifier for sturcure 
					molecular_formula									character varying(50)   			 default NULL::character varying						moleculer formula of a compund
 							smile											character varying(1800) 			default NULL::character varying						Strucure of  a compund in SMILE (simplified molecular-input line-entry system)
 							inchi             										text							default NULL::character var id 						Structure of a compund in InchI(IUPAC International Chemical Identifier)            			
							inchkey          							 	character varying(100)  		  	 default NULL::character varying						compund identifier 

STRUCTURE_PHYSICOCHEMICAL_N:
						Association table (Strucure->PhysicoChemical)
KEYS					COLUMN_NAME				   						 DATA_TYPE				 		    	 MODIFIERS				  							DESCRIPTION
PK							id         											 integer             						NOT NULL											unique identifier for structure_physicochemical_n entity
 						structure_id 											integer              						NOT NULL											Foriegn key to Sturcture entity 
 						physico_id   											character varying(8) 				NOT NULL											Foriegn key to phsico_chemical entity


TARGET: 
				Conatins drug target and source organism

KEYS					COLUMN_NAME				   						 DATA_TYPE				 		    	  MODIFIERS				  							DESCRIPTION
PK 								id                     									integer                					 NOT NULL										unique identifier for target table 
 					 target_name            							        character varying(200) 				default NULL::character varying					Drug target name 
					 target_source_organism 								character varying(200) 			 default NULL::character varying					Target source organism 
 					target_chain_sequence  										 text                   			default NULL::character varying					Target chain sequence 
