# Supplementary material for: IDAAPM: integrated database of ADMET and adverse effects of predictive modeling based on FDA approved drug data
Source: J Cheminform. 2016 Jun 14;8:33. doi: 10.1186/s13321-016-0141-7 (PMC4906584; doi:10.1186/s13321-016-0141-7)
Supplement: Supplementary file 4 — 10.1186/s13321-016-0141-7 SQL script to store FDA Approved drug (Drug@FDA) to IDAAPM. [file 13321_2016_141_MOESM4_ESM.txt]

*******************************************************************************
Copy command to store FDA Approved drug (Drug@FDA) to IDA2PM (SQL script)
Source : http://www.fda.gov/Drugs/InformationOnDrugs/ucm079750.htm
********************************************************************************
 
# copy the data from text file to the database (IDA2PM) 
\COPY application From 'application.txt'
\COPY product From 'product.txt'
\COPY product_tecode From 'product_tecode.txt'
\COPY appdoc From 'Appdoc.txt'
\COPY regactiondate From 'regactiondate.txt'
\COPY chemicaltype_lookup From 'chemicaltype_lookup.txt'
\COPY "ChemicalType_Lookup" From 'ChemTypeLookup.txt'
\COPY reviewclass_lookup From 'reviewclass_lookup.txt'
\COPY doctype_lookup From 'doctype_lookup.txt'
\COPY appdoctype_lookup From 'appdoctype_lookup.txt'
