# Supplementary material for: IDAAPM: integrated database of ADMET and adverse effects of predictive modeling based on FDA approved drug data
Source: J Cheminform. 2016 Jun 14;8:33. doi: 10.1186/s13321-016-0141-7 (PMC4906584; doi:10.1186/s13321-016-0141-7)
Supplement: Supplementary file 5 — 10.1186/s13321-016-0141-7 R script to extract the adverse effects data from FAERS xml file. [file 13321_2016_141_MOESM5_ESM.txt]

############################################
# FDA Adverse Event Reporting System (FAERS) extraction (R script)
#Date:         10/01/2016
# Contact:      ashenafi.legehar@helsinki.fi, leo.ghemtio@helsinki.fi
###########################################

#set working directory 
setwd('/home/ashenafi/Documents/project/FEARS_New/april_june_2014')
#install XML package in R 
install.packages("XML") 
# import the XML plackage 
library(XML)

fda_data<-xmlTreeParse('ADR14Q2.xml', useInternalNodes=TRUE, options=HUGE)

#Root 
xmltop = xmlRoot(fda_data)
#children
c=xmlChildren(xmltop)
#checking the attr
c1=c[[1]]
###node name
xmlName(c1)
#node attributes
#xmlAttrs(c1)

xmlSApply(xmltop,names)[3]
xmlSApply(xmltop[[6]][[3]], xmlValue)[[1]]

xmlSApply(xmltop[[7]], xmlValue)[8]
#xml Root 
xmltop[[1]]


#Patient and drug data
xmltop[[3]][[20]]
# intialized the variable befor the data extraction 
p_id<-c()
p_age<-c()
p_ageunit<-c()
p_sex<-c()
p_rxnmv<-c()  
p_weight<-c()
p_rxnversion<-c()
p_rxnoutcome<-c()
p_drug<-c()
p_drug2<-c()
p_drug3<-c()
p_co<-c()
p_tr<-c()
p_sr<-c()
p_drc<-c()
p_dan<-c()
p_do<-c()
p_dof<-c()
p_ad<-c()
p_ed<-c()
p_sd<-c()
p_do<-c()
p_dan<-c()

system.time(for (i in 1:xmlSize(xmltop))
{
  #safety report id 
  
  if(is.null(xmltop[[i]][["safetyreportid"]]))
  {
    p_id[i]<-NA
  }
  else 
  {
    p_id[i]<-xmlSApply(xmltop[[i]][["safetyreportid"]],xmlValue)
  }
  #primarysourcecountry
  if(is.null(xmltop[[i]][["primarysourcecountry"]]))
  {
    p_co[i]<-NA
  }
  else 
  {
    p_co[i]<-xmlSApply(xmltop[[i]][["primarysourcecountry"]],xmlValue)
  }
  #occur country 
  if(is.null(xmltop[[i]][["occurcountry"]]))
  {
    p_co[i]<-NA
  }
  else 
  {
    p_co[i]<-xmlSApply(xmltop[[i]][["occurcountry"]],xmlValue)
  }
  
  #transmission date  
  if(is.null(xmltop[[i]][["transmissiondate"]]))
  {
    p_tr[i]<-NA
  }
  else 
  {
    p_tr[i]<-xmlSApply(xmltop[[i]][["transmissiondate"]],xmlValue)
  }
  
  #serious
  if(is.null(xmltop[[i]][["serious"]]))
  {
    p_sr[i]<-NA
  }
  else 
  {
    p_sr[i]<-xmlSApply(xmltop[[i]][["serious"]],xmlValue)
  }
  
  
  #patientonsetage
  if(is.null(xmltop[[i]][["patient"]][['patientonsetage']]))
  {
    p_age[i]<-NA
  }
  else 
  {
    p_age[i]<-xmlSApply(xmltop[[i]][["patient"]][['patientonsetage']],xmlValue)
  }
  
  #patientonsetageunit
  if(is.null(xmltop[[i]][["patient"]][['patientonsetageunit']]))
  {
    p_ageunit[i]<-NA
  }
  else 
  {
    p_ageunit[i]<-xmlSApply(xmltop[[i]][["patient"]][['patientonsetageunit']],xmlValue)
  }
  
  #patientonsetageunit
  if (is.null(xmltop[[i]][["patient"]][['patientsex']]))
  {
    p_sex[i]<-NA
  }
  
  #patientsex
  else
  {
    p_sex[i]<-xmlSApply(xmltop[[i]][["patient"]][['patientsex']],xmlValue)
  }
  
  
  #patientWeight
  if(is.null( xmltop[[i]][["patient"]][['patientweight']]))
  {
    p_weight[i]<-NA
  }
  else 
  {
    p_weight[i]<-xmlSApply(xmltop[[i]][["patient"]][['patientweight']],xmlValue)
  }
  
  
  ######reaction############
  #1.reactionmeddraversionpt
  if(is.null(xmltop[[i]][["patient"]][['reaction']][['reactionmeddraversionpt']]))
  {
    p_rxnmv[i]<-NA
  }
  else
  {
    p_rxnmv[i]<-xmlSApply(xmltop[[i]][["patient"]][['reaction']][['reactionmeddraversionpt']],xmlValue)
  }
  
  
  #2.reactionmeddrapt
  if(is.null(xmltop[[i]][["patient"]][['reaction']][['reactionmeddrapt']]))
  {
    p_rxnversion[i]<-NA
  }
  else
  {
    p_rxnversion[i]<-xmlSApply(xmltop[[i]][["patient"]][['reaction']][['reactionmeddrapt']],xmlValue)
  }
  
  #3. reaction out come 
  if(is.null(xmltop[[i]][["patient"]][['reaction']][['reactionoutcome']]))
  {
    p_rxnoutcome[i]<-NA
  }
  else
  {
    p_rxnoutcome[i]<-xmlSApply(xmltop[[i]][["patient"]][['reaction']][['reactionoutcome']],xmlValue)
  }  
  ####################################################################################################
  #### Drug 
  ####################################################################################################
  
  #1 Drug Name
  
  if(is.null(xmltop[[i]][["patient"]][["drug"]][["medicinalproduct"]]))
  {
    p_drug[i]<-NA
  }
  else
  {
    p_drug[i]<-xmlSApply(xmltop[[i]][["patient"]][["drug"]][["medicinalproduct"]],xmlValue)
  }  
  
  #2 Drug Name
  
  if(is.null(xmltop[[i]][["patient"]][[5]][["medicinalproduct"]]))
  {
    p_drug2[i]<-NA
  }
  else
  {
    p_drug2[i]<-xmlSApply(xmltop[[i]][["patient"]][[5]][["medicinalproduct"]],xmlValue)
  } 
  if(is.null(xmltop[[i]][["patient"]][[6]][["medicinalproduct"]]))
  {
    p_drug3[i]<-NA
  }
  else
  {
    p_drug3[i]<-xmlSApply(xmltop[[i]][["patient"]][[6]][["medicinalproduct"]],xmlValue)
  } 
  if(is.null(xmltop[[i]][["patient"]][[7]][["medicinalproduct"]]))
  {
    p_drug3[i]<-NA
  }
  else
  {
    p_drug3[i]<-xmlSApply(xmltop[[i]][["patient"]][[7]][["medicinalproduct"]],xmlValue)
  } 
  
  # drug charactrization 
  if(is.null(xmltop[[i]][["patient"]][["drug"]][["drugcharacterization"]]))
  {
    p_drc[i]<-NA
  }
  else
  {
    p_drc[i]<-xmlSApply(xmltop[[i]][["patient"]][["drug"]][["drugcharacterization"]],xmlValue)
  }  
  
  # drug authorization number 
  
  if(is.null(xmltop[[i]][["patient"]][["drug"]][["drugauthorizationnumb"]]))
  {
    p_dan[i]<-NA
  }
  else
  {
    p_dan[i]<-xmlSApply(xmltop[[i]][["patient"]][["drug"]][["drugauthorizationnumb"]],xmlValue)
  } 
  
  
  # drug dosage text
  if(is.null(xmltop[[i]][["patient"]][["drug"]][["drugdosagetext"]]))
  {
    p_do[i]<-NA
  }
  else
  {
    p_do[i]<-xmlSApply(xmltop[[i]][["patient"]][["drug"]][["drugdosagetext"]],xmlValue)
  } 
  
  #drug dosage form 
  
  if(is.null(xmltop[[i]][["patient"]][["drug"]][["drugdosagetext"]]))
  {
    p_dof[i]<-NA
  }
  else
  {
    p_dof[i]<-xmlSApply(xmltop[[i]][["patient"]][["drug"]][["drugdosagetext"]],xmlValue)
  } 
  # drug indication
  if(is.null(xmltop[[i]][["patient"]][["drug"]][["drugindication"]]))
  {
    p_dof[i]<-NA
  }
  else
  {
    p_dof[i]<-xmlSApply(xmltop[[i]][["patient"]][["drug"]][["drugindication"]],xmlValue)
  } 
  
  
  
  #drug start date 
  
  if(is.null(xmltop[[i]][["patient"]][["drug"]][["drugstartdate"]]))
  {
    p_sd[i]<-NA
  }
  else
  {
    p_sd[i]<-xmlSApply(xmltop[[i]][["patient"]][["drug"]][["drugstartdate"]],xmlValue)
  } 
  
  #drug end date 
  if(is.null(xmltop[[i]][["patient"]][["drug"]][["drugenddate"]]))
  {
    p_ed[i]<-NA
  }
  else
  {
    p_ed[i]<-xmlSApply(xmltop[[i]][["patient"]][["drug"]][["drugenddate"]],xmlValue)
  } 
  
  # action drug 
  if(is.null(xmltop[[i]][["patient"]][["drug"]][["actiondrug"]]))
  {
    p_ad[i]<-NA
  }
  else
  {
    p_ad[i]<-xmlSApply(xmltop[[i]][["patient"]][["drug"]][["actiondrug"]],xmlValue)
  } 
  
  ########################################################################
  #Progress bar
  ########################################################################
  #pb<-txtProgressBar(min=0, max=185772, style=3)
  #setTxtProgressBar(pb,i)
  #Sys.sleep(1)
  if (i==50000)
  {
    print ('progress ......................25%')
  }
  if (i==100000)
  {
    print ('progress ......................50%')
  }
  
  if (i==150000)
  {
    print ('progress ......................75%')
  }
  if (i==200000)
  {
    print ('progress ......................95%')
  }
  
  
  
})
})
#close(pb)
#store the data into the dataframe 
data<-data.frame(p_id, p_co,p_tr, p_age, p_ageunit,p_sex, p_weight,p_sr,p_rxnmv, p_rxnversion, p_rxnoutcome, p_drug, p_drug2,p_drug3,
                 p_drc,p_dan, p_do,p_dof,p_sd,p_ed,p_ad)
#Rename the extracted dataframe column
colnames(data)<-c('report_id','country','transmission_date','patient_age','patient_age_unit','patient_sex', 'weight', 'serious','reactionmeddraversionpt', 'reactionmeddraversionpt', 
                  'reaction_out_come ', 'medical_product', 'medical_Product_s', 'medical_product_t', 'drug_charactrizaton', 
                  'drug_authorization_numb', 'drug_dosage_text', 'drug_indication', 'drug_start_date', 'drug_end_date','action_drug')
#View the extracted data 
View(data)
# Save the extracted data in to CSV file 
write.csv(data, "july_sep_2013_16_12_2014.csv",row.names=FALSE)
