# Supplementary material for: IDAAPM: integrated database of ADMET and adverse effects of predictive modeling based on FDA approved drug data
Source: J Cheminform. 2016 Jun 14;8:33. doi: 10.1186/s13321-016-0141-7 (PMC4906584; doi:10.1186/s13321-016-0141-7)
Supplement: Supplementary file 6 — 10.1186/s13321-016-0141-7 SQL script to store FAERS adverse effect from CSV file to IDAAPM. [file 13321_2016_141_MOESM6_ESM.txt]

*********************************************************************************************************************************
Copy FAERS adverse effect from CSV file to the IDA2PM (SQL script)
Source : http://www.fda.gov/Drugs/GuidanceComplianceRegulatoryInformation/Surveillance/AdverseDrugEffects/ucm082193.htm

***********************************************************************************************************************************
\COPY adverse_effect FROM 'january_march_2014.csv' WITH CSV;
\COPY adverse_effect FROM 'oct_dec_2013.csv' WITH CSV;
\COPY adverse_effect FROM 'july_sep_2013.csv'WITH CSV;
\COPY adverse_effect FROM 'apr_june_2013.csv' With CSV;
\COPY adverse_effect FROM 'january_march_2013.csv' With CSV;
\COPY adverse_effect FROM 'september_december_2012.csv' With CSV; 
\COPY adverse_effect FROM 'april_june_2014.csv' With CSV; 
\COPY adverse_effect FROM 'july_september_2014.csv' With CSV; 
\COPY adverse_effect FROM 'october_december_2014.csv' With CSV; 
\COPY adverse_effect FROM 'January_march_2015.csv' With CSV; 
\COPY adverse_effect FROM 'april_june_2015.csv' With CSV; 
