# Supplementary material for: IDAAPM: integrated database of ADMET and adverse effects of predictive modeling based on FDA approved drug data
Source: J Cheminform. 2016 Jun 14;8:33. doi: 10.1186/s13321-016-0141-7 (PMC4906584; doi:10.1186/s13321-016-0141-7)
Supplement: Supplementary file 8 — 10.1186/s13321-016-0141-7 SQL script to store data from CSV DrugBank file (ADMET, molecular descriptors) to IDAAPM. [file 13321_2016_141_MOESM8_ESM.txt]

###############################################
#Copy command to store data from CSV DrugBank file : ADMET, Molecular Descriptors to IDA2PM (SQL script)
#Date:         21/01/2016
# Contact:      ashenafi.legehar@helsinki.fi, leo.ghemtio@helsinki.fi
#################################################
# copy extracted  CSV file to database table 
 \COPY drugbank From '../database/drugbank.csv';
#1. ADMET
\COPY( select id, absorption, distribution, metabolism, excrection, toxicity  from drugbank) To '../admet.csv'
#Then store the admet information to ADMET table in the database 
\COPY  admet FROM '../database/admet.csv' With CSV;
#2. physico_chemical
\COPY( select id, absorption, distribution, metabolism, excrection, toxicity  from drugbank) To '../admet.csv'
#Then store the admet information to ADMET table in the database 
\COPY (select d.id,
            d.logs,
            d.logp_chemaxon,
           d.polar_surface_area,
            d.refractivity,
            d.polarizablity,
            d.rotatable_bond_count,
            d.hydrogen_bond_acceptor,
            d.hydrogenbond_donor,
            d.pka_acidic,
            d.pka_basic,
            d.physiological_charge from drugbank d) TO '../physico_chemical.csv'
#Then store the physico_chemical  information to Physico_chemical table in the database 

\COPY  physio_chemical  FROM '../physico_chemical.csv' With CSV;
