# Supplementary material for: IDAAPM: integrated database of ADMET and adverse effects of predictive modeling based on FDA approved drug data
Source: J Cheminform. 2016 Jun 14;8:33. doi: 10.1186/s13321-016-0141-7 (PMC4906584; doi:10.1186/s13321-016-0141-7)
Supplement: Supplementary file 9 — 10.1186/s13321-016-0141-7 SQL script to extract and store data (target and binding affinity) from BindingDB TSV file to IDAAPM. [file 13321_2016_141_MOESM9_ESM.txt]

############################################
#BindingDB TSV file extraction : target  and binding affinity (SQL script)
#Date:         20/01/2016
# Contact:      ashenafi.legehar@helsinki.fi, leo.ghemtio@helsinki.fi
##########################################
# copy raw bindingdb TSV file to database table 
 \COPY drugatfda_Binding From 'drugatfda_BindingDB.csv.tsv';
# divide the bindingDB table in to target and Binding affinity infomation 
#1. Target 
# extract relevant infromation 
\Copy (select id, targetname, target _source_rganism from drugatfda_Binding) To 'target.csv';
#Store the target dataset to target table in database
\Copy target From 'target.csv';
#2. interaction 
# extract relevant infromation 
\Copy (select id,  ki_nm  ,ic50_nm, kd_nm  , ec50_nm  ,kon_m_1_s_1, koff_s_1,ph,temp,pdb_id_for_ligand_target_complex  from drugatfda_Binding ) To 'interaction.csv';
#Store the target dataset to interaction table in database
\Copy interaction From 'interaction.csv';
